# Supplementary material for: Acute tryptophan depletion in healthy subjects increases preferences for negative reciprocity
Source: PLoS One. 2021 Mar 30;16(3):e0249339. doi: 10.1371/journal.pone.0249339 (PMC8009398; doi:10.1371/journal.pone.0249339)
Supplement: S1 Data — (XLSX) [file pone.0249339.s005.xlsx]

## Sheet: Data
id	treatment	incentive	strategy	RA	belief	pxH	diff_belief_pxH	best_response	reciprocity_neg	reciprocity_pos
1	0	60	1	6	0.5	0.736842	-0.236842	1	0	0
1	0	70	1	6	0.5	0.722222	-0.222222	1	0	0
1	0	80	1	6	0.4	0.705882	-0.305882	1	0	0
1	0	90	1	6	0.4	0.6875	-0.2875	1	0	0
1	0	100	0	6	0.3	0.666667	-0.366667	0	0	1
1	0	110	0	6	0.3	0.642857	-0.342857	0	0	1
1	0	120	0	6	0.2	0.615385	-0.415385	0	0	1
1	0	130	0	6	0.2	0.583333	-0.383333	0	0	1
1	0	140	0	6	0.1	0.545455	-0.445455	0	0	1
1	0	150	0	6	0.1	0.5	-0.4	0	0	1
1	0	160	0	6	0.1	0.444444	-0.344444	0	0	1
1	0	170	0	6	0.1	0.375	-0.275	0	0	1
2	0	60	1	2	0	0.736842	-0.736842	1	0	0
2	0	70	0	2	0	0.722222	-0.722222	0	0	1
2	0	80	1	2	0	0.705882	-0.705882	1	0	0
2	0	90	1	2	0	0.6875	-0.6875	1	0	0
2	0	100	1	2	0	0.666667	-0.666667	1	0	0
2	0	110	0	2	0	0.642857	-0.642857	0	0	1
2	0	120	0	2	0	0.615385	-0.615385	0	0	1
2	0	130	0	2	0	0.583333	-0.583333	0	0	1
2	0	140	0	2	0	0.545455	-0.545455	0	0	1
2	0	150	1	2	0	0.5	-0.5	1	0	0
2	0	160	1	2	0	0.444444	-0.444444	1	0	0
2	0	170	0	2	0	0.375	-0.375	0	0	1
3	0	60	1	7	0.4	0.736842	-0.336842	1	0	0
3	0	70	1	7	0.43	0.722222	-0.292222	1	0	0
3	0	80	1	7	0.45	0.705882	-0.255882	1	0	0
3	0	90	1	7	0.47	0.6875	-0.2175	1	0	0
3	0	100	1	7	0.6	0.666667	-0.0666667	1	0	0
3	0	110	0	7	0.5	0.642857	-0.142857	0	0	1
3	0	120	0	7	0.5	0.615385	-0.115385	0	0	1
3	0	130	0	7	0.5	0.583333	-0.0833333	0	0	1
3	0	140	0	7	0.3	0.545455	-0.245455	0	0	1
3	0	150	0	7	0.3	0.5	-0.2	0	0	1
3	0	160	0	7	0.3	0.444444	-0.144444	0	0	1
3	0	170	0	7	0.3	0.375	-0.075	0	0	1
4	0	60	0	9	0	0.736842	-0.736842	0	0	1
4	0	70	0	9	0	0.722222	-0.722222	0	0	1
4	0	80	0	9	0	0.705882	-0.705882	0	0	1
4	0	90	0	9	0	0.6875	-0.6875	0	0	1
4	0	100	0	9	0	0.666667	-0.666667	0	0	1
4	0	110	0	9	0	0.642857	-0.642857	0	0	1
4	0	120	0	9	0	0.615385	-0.615385	0	0	1
4	0	130	0	9	0	0.583333	-0.583333	0	0	1
4	0	140	0	9	0	0.545455	-0.545455	0	0	1
4	0	150	0	9	0	0.5	-0.5	0	0	1
4	0	160	0	9	0	0.444444	-0.444444	0	0	1
4	0	170	1	9	0	0.375	-0.375	1	0	0
5	0	60	0	6	0.4	0.736842	-0.336842	0	0	1
5	0	70	0	6	0.4	0.722222	-0.322222	0	0	1
5	0	80	0	6	0	0.705882	-0.705882	0	0	1
5	0	90	0	6	0	0.6875	-0.6875	0	0	1
5	0	100	0	6	0	0.666667	-0.666667	0	0	1
5	0	110	0	6	0	0.642857	-0.642857	0	0	1
5	0	120	0	6	0	0.615385	-0.615385	0	0	1
5	0	130	1	6	0	0.583333	-0.583333	1	0	0
5	0	140	1	6	0	0.545455	-0.545455	1	0	0
5	0	150	0	6	0	0.5	-0.5	0	0	1
5	0	160	0	6	0	0.444444	-0.444444	0	0	1
5	0	170	0	6	0	0.375	-0.375	0	0	1
6	0	60	0	4	0.2	0.736842	-0.536842	0	0	1
6	0	70	0	4	0.19	0.722222	-0.532222	0	0	1
6	0	80	0	4	0.18	0.705882	-0.525882	0	0	1
6	0	90	0	4	0.17	0.6875	-0.5175	0	0	1
6	0	100	0	4	0.16	0.666667	-0.506667	0	0	1
6	0	110	0	4	0.15	0.642857	-0.492857	0	0	1
6	0	120	0	4	0.14	0.615385	-0.475385	0	0	1
6	0	130	0	4	0.13	0.583333	-0.453333	0	0	1
6	0	140	0	4	0.12	0.545455	-0.425455	0	0	1
6	0	150	0	4	0.11	0.5	-0.39	0	0	1
6	0	160	0	4	0.11	0.444444	-0.334444	0	0	1
6	0	170	0	4	0.1	0.375	-0.275	0	0	1
7	0	60	0	8	0.6	0.736842	-0.136842	0	0	1
7	0	70	0	8	0.6	0.722222	-0.122222	0	0	1
7	0	80	0	8	0.6	0.705882	-0.105882	0	0	1
7	0	90	0	8	0.5	0.6875	-0.1875	0	0	1
7	0	100	0	8	0.5	0.666667	-0.166667	0	0	1
7	0	110	0	8	0.5	0.642857	-0.142857	0	0	1
7	0	120	0	8	0.4	0.615385	-0.215385	0	0	1
7	0	130	0	8	0.4	0.583333	-0.183333	0	0	1
7	0	140	0	8	0.3	0.545455	-0.245455	0	0	1
7	0	150	0	8	0.3	0.5	-0.2	0	0	1
7	0	160	0	8	0.2	0.444444	-0.244444	0	0	1
7	0	170	0	8	0.1	0.375	-0.275	0	0	1
8	0	60	0	5	0.3	0.736842	-0.436842	0	0	1
8	0	70	0	5	0.3	0.722222	-0.422222	0	0	1
8	0	80	1	5	0.3	0.705882	-0.405882	1	0	0
8	0	90	1	5	0.2	0.6875	-0.4875	1	0	0
8	0	100	0	5	0.2	0.666667	-0.466667	0	0	1
8	0	110	0	5	0.2	0.642857	-0.442857	0	0	1
8	0	120	0	5	0.2	0.615385	-0.415385	0	0	1
8	0	130	0	5	0.3	0.583333	-0.283333	0	0	1
8	0	140	1	5	0.3	0.545455	-0.245455	1	0	0
8	0	150	0	5	0.4	0.5	-0.1	0	0	1
8	0	160	0	5	0.4	0.444444	-0.0444444	0	0	1
8	0	170	0	5	0.3	0.375	-0.075	0	0	1
9	0	60	0	4	0.1	0.736842	-0.636842	0	0	1
9	0	70	0	4	0.15	0.722222	-0.572222	0	0	1
9	0	80	0	4	0.2	0.705882	-0.505882	0	0	1
9	0	90	0	4	0.25	0.6875	-0.4375	0	0	1
9	0	100	0	4	0.3	0.666667	-0.366667	0	0	1
9	0	110	0	4	0.35	0.642857	-0.292857	0	0	1
9	0	120	0	4	0.4	0.615385	-0.215385	0	0	1
9	0	130	0	4	0.45	0.583333	-0.133333	0	0	1
9	0	140	0	4	0.5	0.545455	-0.0454546	0	0	1
9	0	150	0	4	0.55	0.5	0.05	1	0	0
9	0	160	0	4	0.6	0.444444	0.155556	1	0	0
9	0	170	0	4	0.65	0.375	0.275	1	0	0
10	0	60	0	2	0	0.736842	-0.736842	0	0	1
10	0	70	0	2	0	0.722222	-0.722222	0	0	1
10	0	80	0	2	0	0.705882	-0.705882	0	0	1
10	0	90	0	2	0	0.6875	-0.6875	0	0	1
10	0	100	0	2	0	0.666667	-0.666667	0	0	1
10	0	110	0	2	0	0.642857	-0.642857	0	0	1
10	0	120	0	2	0	0.615385	-0.615385	0	0	1
10	0	130	0	2	0	0.583333	-0.583333	0	0	1
10	0	140	0	2	0	0.545455	-0.545455	0	0	1
10	0	150	0	2	0	0.5	-0.5	0	0	1
10	0	160	0	2	0	0.444444	-0.444444	0	0	1
10	0	170	0	2	0	0.375	-0.375	0	0	1
11	0	60	0	6	0.3333	0.736842	-0.403542	0	0	1
11	0	70	0	6	0.3	0.722222	-0.422222	0	0	1
11	0	80	0	6	0.25	0.705882	-0.455882	0	0	1
11	0	90	0	6	0.2	0.6875	-0.4875	0	0	1
11	0	100	0	6	0.3333	0.666667	-0.333367	0	0	1
11	0	110	0	6	0.3333	0.642857	-0.309557	0	0	1
11	0	120	0	6	0.3333	0.615385	-0.282085	0	0	1
11	0	130	0	6	0.3333	0.583333	-0.250033	0	0	1
11	0	140	0	6	0.3333	0.545455	-0.212155	0	0	1
11	0	150	0	6	0.3333	0.5	-0.1667	0	0	1
11	0	160	0	6	0.2	0.444444	-0.244444	0	0	1
11	0	170	0	6	0.1667	0.375	-0.2083	0	0	1
12	0	60	0	6	0.8	0.736842	0.0631579	1	0	0
12	0	70	0	6	0.8	0.722222	0.0777778	1	0	0
12	0	80	0	6	0.75	0.705882	0.0441176	1	0	0
12	0	90	0	6	0.75	0.6875	0.0625	1	0	0
12	0	100	1	6	0.5	0.666667	-0.166667	1	0	0
12	0	110	1	6	0.3	0.642857	-0.342857	1	0	0
12	0	120	1	6	0.2	0.615385	-0.415385	1	0	0
12	0	130	1	6	0.2	0.583333	-0.383333	1	0	0
12	0	140	1	6	0.15	0.545455	-0.395455	1	0	0
12	0	150	1	6	0.15	0.5	-0.35	1	0	0
12	0	160	1	6	0.1	0.444444	-0.344444	1	0	0
12	0	170	1	6	0.1	0.375	-0.275	1	0	0
13	0	60	0	4	0	0.736842	-0.736842	0	0	1
13	0	70	0	4	0	0.722222	-0.722222	0	0	1
13	0	80	0	4	0	0.705882	-0.705882	0	0	1
13	0	90	0	4	0	0.6875	-0.6875	0	0	1
13	0	100	0	4	0	0.666667	-0.666667	0	0	1
13	0	110	0	4	0	0.642857	-0.642857	0	0	1
13	0	120	0	4	0	0.615385	-0.615385	0	0	1
13	0	130	0	4	0	0.583333	-0.583333	0	0	1
13	0	140	0	4	0	0.545455	-0.545455	0	0	1
13	0	150	0	4	0	0.5	-0.5	0	0	1
13	0	160	0	4	0	0.444444	-0.444444	0	0	1
13	0	170	0	4	0	0.375	-0.375	0	0	1
14	0	60	1	5	1	0.736842	0.263158	0	1	0
14	0	70	1	5	1	0.722222	0.277778	0	1	0
14	0	80	1	5	1	0.705882	0.294118	0	1	0
14	0	90	1	5	1	0.6875	0.3125	0	1	0
14	0	100	1	5	0	0.666667	-0.666667	1	0	0
14	0	110	1	5	0	0.642857	-0.642857	1	0	0
14	0	120	0	5	0	0.615385	-0.615385	0	0	1
14	0	130	0	5	0	0.583333	-0.583333	0	0	1
14	0	140	0	5	0	0.545455	-0.545455	0	0	1
14	0	150	0	5	0	0.5	-0.5	0	0	1
14	0	160	0	5	0	0.444444	-0.444444	0	0	1
14	0	170	0	5	0	0.375	-0.375	0	0	1
15	0	60	1	6	0.95	0.736842	0.213158	0	1	0
15	0	70	1	6	0.85	0.722222	0.127778	0	1	0
15	0	80	1	6	0.8	0.705882	0.0941176	0	1	0
15	0	90	1	6	0.75	0.6875	0.0625	0	1	0
15	0	100	0	6	0.6	0.666667	-0.0666667	0	0	1
15	0	110	0	6	0.4	0.642857	-0.242857	0	0	1
15	0	120	0	6	0.3	0.615385	-0.315385	0	0	1
15	0	130	0	6	0.1	0.583333	-0.483333	0	0	1
15	0	140	0	6	0	0.545455	-0.545455	0	0	1
15	0	150	0	6	0	0.5	-0.5	0	0	1
15	0	160	0	6	0	0.444444	-0.444444	0	0	1
15	0	170	0	6	0	0.375	-0.375	0	0	1
16	0	60	1	10	0.8	0.736842	0.0631579	0	1	0
16	0	70	1	10	0.75	0.722222	0.0277778	0	1	0
16	0	80	1	10	0.75	0.705882	0.0441176	0	1	0
16	0	90	1	10	0.7	0.6875	0.0125	0	1	0
16	0	100	0	10	0.65	0.666667	-0.0166667	0	0	1
16	0	110	0	10	0.6	0.642857	-0.0428571	0	0	1
16	0	120	0	10	0.5	0.615385	-0.115385	0	0	1
16	0	130	0	10	0.45	0.583333	-0.133333	0	0	1
16	0	140	0	10	0.45	0.545455	-0.0954546	0	0	1
16	0	150	0	10	0.4	0.5	-0.1	0	0	1
16	0	160	0	10	0.4	0.444444	-0.0444444	0	0	1
16	0	170	0	10	0.35	0.375	-0.025	0	0	1
17	0	60	1	9	0.7	0.736842	-0.0368421	1	0	0
17	0	70	1	9	0.7	0.722222	-0.0222222	1	0	0
17	0	80	1	9	0.7	0.705882	-0.00588238	1	0	0
17	0	90	1	9	0.7	0.6875	0.0125	0	1	0
17	0	100	1	9	0.7	0.666667	0.0333333	0	1	0
17	0	110	1	9	0.65	0.642857	0.00714284	0	1	0
17	0	120	1	9	0.65	0.615385	0.0346153	0	1	0
17	0	130	1	9	0.65	0.583333	0.0666667	0	1	0
17	0	140	1	9	0.65	0.545455	0.104545	0	1	0
17	0	150	1	9	0.6	0.5	0.1	0	1	0
17	0	160	1	9	0.6	0.444444	0.155556	0	1	0
17	0	170	1	9	0.6	0.375	0.225	0	1	0
18	0	60	1	6	1	0.736842	0.263158	0	1	0
18	0	70	1	6	1	0.722222	0.277778	0	1	0
18	0	80	1	6	0.9	0.705882	0.194118	0	1	0
18	0	90	1	6	0.7	0.6875	0.0125	0	1	0
18	0	100	1	6	0.5	0.666667	-0.166667	1	0	0
18	0	110	1	6	0.5	0.642857	-0.142857	1	0	0
18	0	120	1	6	0.4	0.615385	-0.215385	1	0	0
18	0	130	1	6	0.3	0.583333	-0.283333	1	0	0
18	0	140	1	6	0.2	0.545455	-0.345455	1	0	0
18	0	150	0	6	0.1	0.5	-0.4	0	0	1
18	0	160	0	6	0	0.444444	-0.444444	0	0	1
18	0	170	0	6	0	0.375	-0.375	0	0	1
19	0	60	1	5	0.5	0.736842	-0.236842	1	0	0
19	0	70	1	5	0.5	0.722222	-0.222222	1	0	0
19	0	80	1	5	0.5	0.705882	-0.205882	1	0	0
19	0	90	1	5	0.5	0.6875	-0.1875	1	0	0
19	0	100	1	5	0.5	0.666667	-0.166667	1	0	0
19	0	110	0	5	0.4	0.642857	-0.242857	0	0	1
19	0	120	0	5	0.3	0.615385	-0.315385	0	0	1
19	0	130	0	5	0.3	0.583333	-0.283333	0	0	1
19	0	140	0	5	0.2	0.545455	-0.345455	0	0	1
19	0	150	0	5	0.2	0.5	-0.3	0	0	1
19	0	160	0	5	0.1	0.444444	-0.344444	0	0	1
19	0	170	0	5	0.1	0.375	-0.275	0	0	1
20	0	60	1	7	0.8	0.736842	0.0631579	0	1	0
20	0	70	1	7	0.7	0.722222	-0.0222222	1	0	0
20	0	80	1	7	0.6	0.705882	-0.105882	1	0	0
20	0	90	1	7	0.5	0.6875	-0.1875	1	0	0
20	0	100	1	7	0.4	0.666667	-0.266667	1	0	0
20	0	110	1	7	0.35	0.642857	-0.292857	1	0	0
20	0	120	1	7	0.32	0.615385	-0.295385	1	0	0
20	0	130	0	7	0.27	0.583333	-0.313333	0	0	1
20	0	140	0	7	0.2	0.545455	-0.345455	0	0	1
20	0	150	0	7	0.1	0.5	-0.4	0	0	1
20	0	160	0	7	0.06	0.444444	-0.384444	0	0	1
20	0	170	0	7	0.05	0.375	-0.325	0	0	1
21	0	60	1	8	0.75	0.736842	0.0131579	0	1	0
21	0	70	1	8	0.7	0.722222	-0.0222222	1	0	0
21	0	80	1	8	0.65	0.705882	-0.0558824	1	0	0
21	0	90	1	8	0.6	0.6875	-0.0875	1	0	0
21	0	100	1	8	0.55	0.666667	-0.116667	1	0	0
21	0	110	0	8	0.5	0.642857	-0.142857	0	0	1
21	0	120	0	8	0.45	0.615385	-0.165385	0	0	1
21	0	130	0	8	0.4	0.583333	-0.183333	0	0	1
21	0	140	0	8	0.35	0.545455	-0.195455	0	0	1
21	0	150	0	8	0.3	0.5	-0.2	0	0	1
21	0	160	0	8	0.25	0.444444	-0.194444	0	0	1
21	0	170	0	8	0.2	0.375	-0.175	0	0	1
22	0	60	1	6	0.1	0.736842	-0.636842	1	0	0
22	0	70	1	6	0.1	0.722222	-0.622222	1	0	0
22	0	80	1	6	0.1	0.705882	-0.605882	1	0	0
22	0	90	1	6	0.1	0.6875	-0.5875	1	0	0
22	0	100	1	6	0.1	0.666667	-0.566667	1	0	0
22	0	110	1	6	0	0.642857	-0.642857	1	0	0
22	0	120	1	6	0	0.615385	-0.615385	1	0	0
22	0	130	1	6	0	0.583333	-0.583333	1	0	0
22	0	140	1	6	0	0.545455	-0.545455	1	0	0
22	0	150	0	6	0	0.5	-0.5	0	0	1
22	0	160	0	6	0	0.444444	-0.444444	0	0	1
22	0	170	0	6	0	0.375	-0.375	0	0	1
23	0	60	0	6	1	0.736842	0.263158	1	0	0
23	0	70	0	6	1	0.722222	0.277778	1	0	0
23	0	80	0	6	1	0.705882	0.294118	1	0	0
23	0	90	0	6	1	0.6875	0.3125	1	0	0
23	0	100	0	6	1	0.666667	0.333333	1	0	0
23	0	110	0	6	0	0.642857	-0.642857	0	0	1
23	0	120	0	6	0	0.615385	-0.615385	0	0	1
23	0	130	0	6	0	0.583333	-0.583333	0	0	1
23	0	140	0	6	0	0.545455	-0.545455	0	0	1
23	0	150	0	6	0	0.5	-0.5	0	0	1
23	0	160	0	6	0	0.444444	-0.444444	0	0	1
23	0	170	0	6	0	0.375	-0.375	0	0	1
24	0	60	0	6	1	0.736842	0.263158	1	0	0
24	0	70	0	6	1	0.722222	0.277778	1	0	0
24	0	80	0	6	1	0.705882	0.294118	1	0	0
24	0	90	0	6	1	0.6875	0.3125	1	0	0
24	0	100	0	6	1	0.666667	0.333333	1	0	0
24	0	110	0	6	1	0.642857	0.357143	1	0	0
24	0	120	0	6	1	0.615385	0.384615	1	0	0
24	0	130	1	6	0.45	0.583333	-0.133333	1	0	0
24	0	140	1	6	0.4	0.545455	-0.145455	1	0	0
24	0	150	1	6	0.35	0.5	-0.15	1	0	0
24	0	160	1	6	0.3	0.444444	-0.144444	1	0	0
24	0	170	1	6	0.25	0.375	-0.125	1	0	0
25	1	60	0	4	0.2	0.736842	-0.536842	0	0	1
25	1	70	0	4	0.2	0.722222	-0.522222	0	0	1
25	1	80	0	4	0.15	0.705882	-0.555882	0	0	1
25	1	90	0	4	0.15	0.6875	-0.5375	0	0	1
25	1	100	0	4	0.15	0.666667	-0.516667	0	0	1
25	1	110	0	4	0.15	0.642857	-0.492857	0	0	1
25	1	120	0	4	0.15	0.615385	-0.465385	0	0	1
25	1	130	0	4	0.1	0.583333	-0.483333	0	0	1
25	1	140	0	4	0.1	0.545455	-0.445455	0	0	1
25	1	150	0	4	0.1	0.5	-0.4	0	0	1
25	1	160	0	4	0.1	0.444444	-0.344444	0	0	1
25	1	170	0	4	0.1	0.375	-0.275	0	0	1
26	1	60	1	8	0.9	0.736842	0.163158	0	1	0
26	1	70	1	8	0.8	0.722222	0.0777778	0	1	0
26	1	80	1	8	0.7	0.705882	-0.00588238	1	0	0
26	1	90	1	8	0.7	0.6875	0.0125	0	1	0
26	1	100	1	8	0.7	0.666667	0.0333333	0	1	0
26	1	110	1	8	0.6	0.642857	-0.0428571	1	0	0
26	1	120	1	8	0.6	0.615385	-0.0153846	1	0	0
26	1	130	0	8	0.55	0.583333	-0.0333333	0	0	1
26	1	140	0	8	0.5	0.545455	-0.0454546	0	0	1
26	1	150	0	8	0.4	0.5	-0.1	0	0	1
26	1	160	0	8	0.35	0.444444	-0.0944445	0	0	1
26	1	170	0	8	0.3	0.375	-0.075	0	0	1
27	1	60	1	4	0.3	0.736842	-0.436842	1	0	0
27	1	70	1	4	0.3	0.722222	-0.422222	1	0	0
27	1	80	1	4	0.25	0.705882	-0.455882	1	0	0
27	1	90	1	4	0.25	0.6875	-0.4375	1	0	0
27	1	100	1	4	0.2	0.666667	-0.466667	1	0	0
27	1	110	1	4	0.2	0.642857	-0.442857	1	0	0
27	1	120	1	4	0.15	0.615385	-0.465385	1	0	0
27	1	130	0	4	0.15	0.583333	-0.433333	0	0	1
27	1	140	0	4	0.1	0.545455	-0.445455	0	0	1
27	1	150	0	4	0.1	0.5	-0.4	0	0	1
27	1	160	0	4	0.05	0.444444	-0.394444	0	0	1
27	1	170	0	4	0.05	0.375	-0.325	0	0	1
28	1	60	1	7	0	0.736842	-0.736842	1	0	0
28	1	70	1	7	0	0.722222	-0.722222	1	0	0
28	1	80	1	7	0.1	0.705882	-0.605882	1	0	0
28	1	90	1	7	0.2	0.6875	-0.4875	1	0	0
28	1	100	0	7	0.3	0.666667	-0.366667	0	0	1
28	1	110	0	7	0.4	0.642857	-0.242857	0	0	1
28	1	120	0	7	0.1	0.615385	-0.515385	0	0	1
28	1	130	0	7	0	0.583333	-0.583333	0	0	1
28	1	140	0	7	0	0.545455	-0.545455	0	0	1
28	1	150	0	7	0	0.5	-0.5	0	0	1
28	1	160	0	7	0	0.444444	-0.444444	0	0	1
28	1	170	0	7	0	0.375	-0.375	0	0	1
29	1	60	1	7	0.6	0.736842	-0.136842	1	0	0
29	1	70	1	7	0.6	0.722222	-0.122222	1	0	0
29	1	80	1	7	0.6	0.705882	-0.105882	1	0	0
29	1	90	0	7	0.5	0.6875	-0.1875	0	0	1
29	1	100	0	7	0.4	0.666667	-0.266667	0	0	1
29	1	110	0	7	0.4	0.642857	-0.242857	0	0	1
29	1	120	0	7	0.4	0.615385	-0.215385	0	0	1
29	1	130	0	7	0.3	0.583333	-0.283333	0	0	1
29	1	140	0	7	0.3	0.545455	-0.245455	0	0	1
29	1	150	0	7	0.3	0.5	-0.2	0	0	1
29	1	160	0	7	0.2	0.444444	-0.244444	0	0	1
29	1	170	0	7	0.2	0.375	-0.175	0	0	1
30	1	60	1	5	0.4	0.736842	-0.336842	1	0	0
30	1	70	1	5	0.4	0.722222	-0.322222	1	0	0
30	1	80	1	5	0.35	0.705882	-0.355882	1	0	0
30	1	90	1	5	0.35	0.6875	-0.3375	1	0	0
30	1	100	0	5	0.7	0.666667	0.0333333	1	0	0
30	1	110	0	5	0.7	0.642857	0.0571429	1	0	0
30	1	120	1	5	0.8	0.615385	0.184615	0	1	0
30	1	130	1	5	0.8	0.583333	0.216667	0	1	0
30	1	140	1	5	0.9	0.545455	0.354545	0	1	0
30	1	150	0	5	0.9	0.5	0.4	1	0	0
30	1	160	0	5	0.95	0.444444	0.505556	1	0	0
30	1	170	0	5	0.95	0.375	0.575	1	0	0
31	1	60	1	6	0.9	0.736842	0.163158	0	1	0
31	1	70	1	6	0.85	0.722222	0.127778	0	1	0
31	1	80	1	6	0.8	0.705882	0.0941176	0	1	0
31	1	90	1	6	0.75	0.6875	0.0625	0	1	0
31	1	100	1	6	0.7	0.666667	0.0333333	0	1	0
31	1	110	1	6	0.65	0.642857	0.00714284	0	1	0
31	1	120	0	6	0.6	0.615385	-0.0153846	0	0	1
31	1	130	0	6	0.55	0.583333	-0.0333333	0	0	1
31	1	140	0	6	0.5	0.545455	-0.0454546	0	0	1
31	1	150	0	6	0.45	0.5	-0.05	0	0	1
31	1	160	0	6	0.4	0.444444	-0.0444444	0	0	1
31	1	170	0	6	0.35	0.375	-0.025	0	0	1
32	1	60	1	8	1	0.736842	0.263158	0	1	0
32	1	70	1	8	1	0.722222	0.277778	0	1	0
32	1	80	1	8	1	0.705882	0.294118	0	1	0
32	1	90	1	8	1	0.6875	0.3125	0	1	0
32	1	100	1	8	0	0.666667	-0.666667	1	0	0
32	1	110	1	8	0	0.642857	-0.642857	1	0	0
32	1	120	1	8	0	0.615385	-0.615385	1	0	0
32	1	130	1	8	0	0.583333	-0.583333	1	0	0
32	1	140	1	8	0	0.545455	-0.545455	1	0	0
32	1	150	1	8	0	0.5	-0.5	1	0	0
32	1	160	1	8	0	0.444444	-0.444444	1	0	0
32	1	170	1	8	0	0.375	-0.375	1	0	0
33	1	60	1		1	0.736842	0.263158	0	1	0
33	1	70	1		1	0.722222	0.277778	0	1	0
33	1	80	1		1	0.705882	0.294118	0	1	0
33	1	90	1		1	0.6875	0.3125	0	1	0
33	1	100	1		0.05	0.666667	-0.616667	1	0	0
33	1	110	1		0.08	0.642857	-0.562857	1	0	0
33	1	120	1		0.11	0.615385	-0.505385	1	0	0
33	1	130	1		0.15	0.583333	-0.433333	1	0	0
33	1	140	1		0.2	0.545455	-0.345455	1	0	0
33	1	150	0		0.15	0.5	-0.35	0	0	1
33	1	160	0		0.1	0.444444	-0.344444	0	0	1
33	1	170	0		0.05	0.375	-0.325	0	0	1
34	1	60	0	6	0.1	0.736842	-0.636842	0	0	1
34	1	70	0	6	0.1	0.722222	-0.622222	0	0	1
34	1	80	0	6	0.1	0.705882	-0.605882	0	0	1
34	1	90	0	6	0.1	0.6875	-0.5875	0	0	1
34	1	100	0	6	0.1	0.666667	-0.566667	0	0	1
34	1	110	0	6	0.1	0.642857	-0.542857	0	0	1
34	1	120	0	6	0.1	0.615385	-0.515385	0	0	1
34	1	130	0	6	0.1	0.583333	-0.483333	0	0	1
34	1	140	0	6	0.1	0.545455	-0.445455	0	0	1
34	1	150	0	6	0.1	0.5	-0.4	0	0	1
34	1	160	0	6	0.1	0.444444	-0.344444	0	0	1
34	1	170	0	6	0.1	0.375	-0.275	0	0	1
35	1	60	0	6	0	0.736842	-0.736842	0	0	1
35	1	70	0	6	0	0.722222	-0.722222	0	0	1
35	1	80	0	6	0	0.705882	-0.705882	0	0	1
35	1	90	0	6	0	0.6875	-0.6875	0	0	1
35	1	100	0	6	0	0.666667	-0.666667	0	0	1
35	1	110	0	6	0	0.642857	-0.642857	0	0	1
35	1	120	0	6	0	0.615385	-0.615385	0	0	1
35	1	130	0	6	0	0.583333	-0.583333	0	0	1
35	1	140	0	6	0	0.545455	-0.545455	0	0	1
35	1	150	0	6	0	0.5	-0.5	0	0	1
35	1	160	0	6	0	0.444444	-0.444444	0	0	1
35	1	170	0	6	0	0.375	-0.375	0	0	1
36	1	60	1	5	0.7	0.736842	-0.0368421	1	0	0
36	1	70	1	5	0.65	0.722222	-0.0722222	1	0	0
36	1	80	1	5	0.6	0.705882	-0.105882	1	0	0
36	1	90	1	5	0.55	0.6875	-0.1375	1	0	0
36	1	100	1	5	0.5	0.666667	-0.166667	1	0	0
36	1	110	1	5	0.45	0.642857	-0.192857	1	0	0
36	1	120	0	5	0.4	0.615385	-0.215385	0	0	1
36	1	130	0	5	0.35	0.583333	-0.233333	0	0	1
36	1	140	0	5	0.3	0.545455	-0.245455	0	0	1
36	1	150	0	5	0.25	0.5	-0.25	0	0	1
36	1	160	0	5	0.2	0.444444	-0.244444	0	0	1
36	1	170	0	5	0.15	0.375	-0.225	0	0	1
37	1	60	1	8	0.5	0.736842	-0.236842	1	0	0
37	1	70	1	8	0.4	0.722222	-0.322222	1	0	0
37	1	80	1	8	0.4	0.705882	-0.305882	1	0	0
37	1	90	1	8	0.35	0.6875	-0.3375	1	0	0
37	1	100	0	8	0.3	0.666667	-0.366667	0	0	1
37	1	110	0	8	0.3	0.642857	-0.342857	0	0	1
37	1	120	0	8	0.2	0.615385	-0.415385	0	0	1
37	1	130	0	8	0.2	0.583333	-0.383333	0	0	1
37	1	140	0	8	0.1	0.545455	-0.445455	0	0	1
37	1	150	0	8	0.1	0.5	-0.4	0	0	1
37	1	160	0	8	0.1	0.444444	-0.344444	0	0	1
37	1	170	0	8	0.05	0.375	-0.325	0	0	1
38	1	60	0	8	0	0.736842	-0.736842	0	0	1
38	1	70	0	8	0	0.722222	-0.722222	0	0	1
38	1	80	0	8	0	0.705882	-0.705882	0	0	1
38	1	90	0	8	0	0.6875	-0.6875	0	0	1
38	1	100	0	8	0	0.666667	-0.666667	0	0	1
38	1	110	0	8	0	0.642857	-0.642857	0	0	1
38	1	120	0	8	0	0.615385	-0.615385	0	0	1
38	1	130	0	8	0	0.583333	-0.583333	0	0	1
38	1	140	0	8	0	0.545455	-0.545455	0	0	1
38	1	150	0	8	0	0.5	-0.5	0	0	1
38	1	160	0	8	0	0.444444	-0.444444	0	0	1
38	1	170	0	8	0	0.375	-0.375	0	0	1
39	1	60	1	4	0.8	0.736842	0.0631579	0	1	0
39	1	70	1	4	0.8	0.722222	0.0777778	0	1	0
39	1	80	1	4	0.8	0.705882	0.0941176	0	1	0
39	1	90	1	4	0.8	0.6875	0.1125	0	1	0
39	1	100	1	4	0.7	0.666667	0.0333333	0	1	0
39	1	110	0	4	0.7	0.642857	0.0571429	1	0	0
39	1	120	1	4	0.7	0.615385	0.0846153	0	1	0
39	1	130	0	4	0.6	0.583333	0.0166667	1	0	0
39	1	140	0	4	0.6	0.545455	0.0545455	1	0	0
39	1	150	0	4	0.5	0.5	0	1	0	0
39	1	160	0	4	0.4	0.444444	-0.0444444	0	0	1
39	1	170	0	4	0.4	0.375	0.025	1	0	0
40	1	60	1	5	1	0.736842	0.263158	0	1	0
40	1	70	1	5	1	0.722222	0.277778	0	1	0
40	1	80	1	5	1	0.705882	0.294118	0	1	0
40	1	90	1	5	1	0.6875	0.3125	0	1	0
40	1	100	1	5	1	0.666667	0.333333	0	1	0
40	1	110	0	5	1	0.642857	0.357143	1	0	0
40	1	120	0	5	0	0.615385	-0.615385	0	0	1
40	1	130	0	5	0	0.583333	-0.583333	0	0	1
40	1	140	0	5	0	0.545455	-0.545455	0	0	1
40	1	150	0	5	0	0.5	-0.5	0	0	1
40	1	160	0	5	0	0.444444	-0.444444	0	0	1
40	1	170	0	5	0	0.375	-0.375	0	0	1
41	1	60	1	4	1	0.736842	0.263158	0	1	0
41	1	70	1	4	1	0.722222	0.277778	0	1	0
41	1	80	1	4	1	0.705882	0.294118	0	1	0
41	1	90	1	4	1	0.6875	0.3125	0	1	0
41	1	100	1	4	1	0.666667	0.333333	0	1	0
41	1	110	0	4	0	0.642857	-0.642857	0	0	1
41	1	120	0	4	0	0.615385	-0.615385	0	0	1
41	1	130	0	4	0	0.583333	-0.583333	0	0	1
41	1	140	0	4	0	0.545455	-0.545455	0	0	1
41	1	150	0	4	0	0.5	-0.5	0	0	1
41	1	160	0	4	0	0.444444	-0.444444	0	0	1
41	1	170	0	4	0	0.375	-0.375	0	0	1
42	1	60	1	5	0.8	0.736842	0.0631579	0	1	0
42	1	70	1	5	0.75	0.722222	0.0277778	0	1	0
42	1	80	1	5	0.7	0.705882	-0.00588238	1	0	0
42	1	90	1	5	0.65	0.6875	-0.0375	1	0	0
42	1	100	0	5	0.6	0.666667	-0.0666667	0	0	1
42	1	110	0	5	0.55	0.642857	-0.0928571	0	0	1
42	1	120	0	5	0.5	0.615385	-0.115385	0	0	1
42	1	130	0	5	0.45	0.583333	-0.133333	0	0	1
42	1	140	0	5	0.4	0.545455	-0.145455	0	0	1
42	1	150	0	5	0.35	0.5	-0.15	0	0	1
42	1	160	0	5	0.3	0.444444	-0.144444	0	0	1
42	1	170	0	5	0.25	0.375	-0.125	0	0	1
43	1	60	0		0.3	0.736842	-0.436842	0	0	1
43	1	70	0		0.3	0.722222	-0.422222	0	0	1
43	1	80	0		0.3	0.705882	-0.405882	0	0	1
43	1	90	0		0.3	0.6875	-0.3875	0	0	1
43	1	100	0		0.2	0.666667	-0.466667	0	0	1
43	1	110	0		0.2	0.642857	-0.442857	0	0	1
43	1	120	0		0.2	0.615385	-0.415385	0	0	1
43	1	130	0		0.2	0.583333	-0.383333	0	0	1
43	1	140	0		0.2	0.545455	-0.345455	0	0	1
43	1	150	0		0.1	0.5	-0.4	0	0	1
43	1	160	0		0.1	0.444444	-0.344444	0	0	1
43	1	170	0		0.1	0.375	-0.275	0	0	1
44	1	60	1	6	0	0.736842	-0.736842	1	0	0
44	1	70	1	6	0	0.722222	-0.722222	1	0	0
44	1	80	1	6	0	0.705882	-0.705882	1	0	0
44	1	90	1	6	0	0.6875	-0.6875	1	0	0
44	1	100	1	6	0	0.666667	-0.666667	1	0	0
44	1	110	1	6	0	0.642857	-0.642857	1	0	0
44	1	120	1	6	0	0.615385	-0.615385	1	0	0
44	1	130	1	6	0	0.583333	-0.583333	1	0	0
44	1	140	1	6	0	0.545455	-0.545455	1	0	0
44	1	150	1	6	0	0.5	-0.5	1	0	0
44	1	160	1	6	0	0.444444	-0.444444	1	0	0
44	1	170	1	6	0	0.375	-0.375	1	0	0
45	1	60	1	7	0.95	0.736842	0.213158	0	1	0
45	1	70	1	7	0.9	0.722222	0.177778	0	1	0
45	1	80	1	7	0.85	0.705882	0.144118	0	1	0
45	1	90	1	7	0.8	0.6875	0.1125	0	1	0
45	1	100	1	7	0.75	0.666667	0.0833333	0	1	0
45	1	110	0	7	0.7	0.642857	0.0571429	1	0	0
45	1	120	0	7	0.65	0.615385	0.0346153	1	0	0
45	1	130	0	7	0.6	0.583333	0.0166667	1	0	0
45	1	140	0	7	0.5	0.545455	-0.0454546	0	0	1
45	1	150	0	7	0.4	0.5	-0.1	0	0	1
45	1	160	0	7	0.3	0.444444	-0.144444	0	0	1
45	1	170	0	7	0.2	0.375	-0.175	0	0	1
46	1	60	1	7	1	0.736842	0.263158	0	1	0
46	1	70	1	7	1	0.722222	0.277778	0	1	0
46	1	80	1	7	1	0.705882	0.294118	0	1	0
46	1	90	1	7	1	0.6875	0.3125	0	1	0
46	1	100	1	7	1	0.666667	0.333333	0	1	0
46	1	110	1	7	1	0.642857	0.357143	0	1	0
46	1	120	1	7	1	0.615385	0.384615	0	1	0
46	1	130	1	7	1	0.583333	0.416667	0	1	0
46	1	140	1	7	1	0.545455	0.454545	0	1	0
46	1	150	1	7	1	0.5	0.5	0	1	0
46	1	160	1	7	1	0.444444	0.555556	0	1	0
46	1	170	1	7	1	0.375	0.625	0	1	0
47	1	60	0	8	0.6	0.736842	-0.136842	0	0	1
47	1	70	0	8	0.55	0.722222	-0.172222	0	0	1
47	1	80	0	8	0.5	0.705882	-0.205882	0	0	1
47	1	90	0	8	0.45	0.6875	-0.2375	0	0	1
47	1	100	0	8	0.4	0.666667	-0.266667	0	0	1
47	1	110	0	8	0.35	0.642857	-0.292857	0	0	1
47	1	120	0	8	0.3	0.615385	-0.315385	0	0	1
47	1	130	0	8	0.25	0.583333	-0.333333	0	0	1
47	1	140	0	8	0.2	0.545455	-0.345455	0	0	1
47	1	150	0	8	0.15	0.5	-0.35	0	0	1
47	1	160	0	8	0.1	0.444444	-0.344444	0	0	1
47	1	170	0	8	0.05	0.375	-0.325	0	0	1
48	1	60	0	6	0.4	0.736842	-0.336842	0	0	1
48	1	70	0	6	0.35	0.722222	-0.372222	0	0	1
48	1	80	0	6	0.3	0.705882	-0.405882	0	0	1
48	1	90	0	6	0.25	0.6875	-0.4375	0	0	1
48	1	100	0	6	0.2	0.666667	-0.466667	0	0	1
48	1	110	0	6	0.15	0.642857	-0.492857	0	0	1
48	1	120	0	6	0.1	0.615385	-0.515385	0	0	1
48	1	130	0	6	0.05	0.583333	-0.533333	0	0	1
48	1	140	0	6	0.04	0.545455	-0.505455	0	0	1
48	1	150	0	6	0.03	0.5	-0.47	0	0	1
48	1	160	0	6	0.02	0.444444	-0.424444	0	0	1
48	1	170	0	6	0.01	0.375	-0.365	0	0	1
49	1	60	1	9	1	0.736842	0.263158	0	1	0
49	1	70	1	9	0	0.722222	-0.722222	1	0	0
49	1	80	1	9	0	0.705882	-0.705882	1	0	0
49	1	90	1	9	0	0.6875	-0.6875	1	0	0
49	1	100	0	9	0	0.666667	-0.666667	0	0	1
49	1	110	0	9	0	0.642857	-0.642857	0	0	1
49	1	120	0	9	0	0.615385	-0.615385	0	0	1
49	1	130	0	9	0	0.583333	-0.583333	0	0	1
49	1	140	0	9	0	0.545455	-0.545455	0	0	1
49	1	150	0	9	0	0.5	-0.5	0	0	1
49	1	160	0	9	0	0.444444	-0.444444	0	0	1
49	1	170	0	9	0	0.375	-0.375	0	0	1

## Sheet: Legend
Variable	Manuscript variable name	Description
id		Subject ID
treatment	ATD	0 = placebo, 1 = ATD
incentive	incentive DD	Incentive for mutual cooperation
strategy	strategy	0 = Dove, 1 = Hawk
RA	risk attitude	Data from the risk attitude task as described in 2.2.3
belief	belief	Belief that the opponent will play Hawk
pxH	px(H)	Probabilities of encountering a Hawk at which the expected payoff for choosing Hawk is the same as the payoff for choosing Dove
diff_belief_pxH		belief minus pxH
best_response	best response	1 = best response, 0 = else (Hawk choice given belief < px(H) or Dove choice given belief > px(H))
reciprocity_neg	negative reciprocity	1 = negative reciprocity, 0 = else (Hawk choice given belief > px(H))
reciprocity_pos	positive reciprocity	1 = positive reciprocity, 0 = else (Dove choice given belief < px(H))
Note: Data is presented in the long format
